# Supplementary material for: Plant Conservation vs. Folk Traditions: The Case of Ophrys scolopax Cav. (Orchidaceae) in Central Western Spain
Source: Biology (Basel). 2022 Oct 25;11(11):1566. doi: 10.3390/biology11111566 (PMC9687785; doi:10.3390/biology11111566)
Supplement: Supplementary file 1 [file biology-11-01566-s001.zip]

Archive with 1 entries (1 files):
- biology-1974003-supplementary.pdf
